# Supplementary material for: Bactericidal Efficacy of Sodium Hypochlorite on Eggshells Contaminated with Three Salmonella Serovars
Source: Pathogens. 2026 Jan 26;15(2):133. doi: 10.3390/pathogens15020133 (PMC12943329; doi:10.3390/pathogens15020133)
Supplement: Supplementary file 1 [file pathogens-15-00133-s001.zip]

Archive with 1 entries (1 files):
- pathogens-4096121-supplementary.pdf
